# Supplementary material for: Food-Grade Quercetin-Loaded Nanoemulsion Ameliorates Effects Associated with Parkinson’s Disease and Cancer: Studies Employing a Transgenic C. elegans Model and Human Cancer Cell Lines
Source: Antioxidants (Basel). 2022 Jul 15;11(7):1378. doi: 10.3390/antiox11071378 (PMC9312062; doi:10.3390/antiox11071378)
Supplement: Supplementary file 1 [file antioxidants-11-01378-s001.zip]

Archive with 1 entries (1 files):
- antioxidants-1802852-supplementary.pdf
